# Supplementary material for: Molecular and clinicopathologic characteristics of CNS embryonal tumors with BRD4::LEUTX fusion
Source: Acta Neuropathol Commun. 2024 Mar 18;12:42. doi: 10.1186/s40478-024-01746-7 (PMC10946093; doi:10.1186/s40478-024-01746-7)
Supplement: Supplementary file 1 — Additional file 1: Table S1. Main histopathologic findings in tumors with BRD4::LEUTX fusion. Table S2. Main immunohistochemical findings in tumors with BRD4::LEUTX fusion. [file 40478_2024_1746_MOESM1_ESM.xlsx]

## Sheet: Suppl Table 1. Histopathology
Supplementary Table 1. Histopathology. "-" = not available
Case	infiltration/ circumscribed?	cellularity	arrangement	cell size	nuclei	nucleoli	cytoplasm	mitoses	apoptosis	microv proliferation	vascular hialinization	necrosis	hemorrage	calcification	bizarre/multinucleated cells	rosettes
#1 BB27	not mentioned, interface not represented	high	diffuse, streaming	small	hyperchromatic, round to oval, some irregular or rod-like	small when visible	scant	brisk	frequent	yes	yes	yes; geographical	no	no	no, just larger cells	none
#2 AI01	not mentioned, interface not represented	high	diffuse	small	hyperchromatic, irregular, some rod-like	small when visible	scant	brisk	frequent	yes	yes	yes; geographical	no	yes	yes	none
#3 DQ95	sharp borders with brain	high	diffuse	small	hyperchromatic, round to oval	small when visible	scant	brisk	rare	yes	yes	yes; geographical	no	no	no	none
#4 EV64	not mentioned, interface not represented	high	diffuse	small	hyperchromatic, round to oval	small when visible	scant	brisk	frequent	yes	yes	no	no	no (but reported in MRI)	yes	none
#5 Lebrun et al.	not mentioned	high	diffuse, focal streaming	small	hyperchromatic, round to oval	not seen	scant	brisk	frequent	yes	-	yes; geographical	yes	yes	yes	none
#9 Tauziède-Espariat et al.	circumscribed	high	diffuse	small	hyperchromatic, round to oval	not mentioned	scant	brisk	frequent	yes	-	yes	-	no	-	none

## Sheet: Suppl Table 2. IHC
Supplementary Table 2. Immunohistochemistry. "-" = not available
Case	Synaptophysin	neurofilament	cd56	L1cam	cd99	olig2	GFAP	H3K27me3	P53	SOX 10	NSE	NEUN	Chromogranin	lin28A	ki67	EMA	IDH1	BRAF V600E	H3K27M	INI1	BRG1	ATRX	cytokeratins	bcor	Beta Cat	EZHIP	SMA	desmin	myogenin	cd45	cd3	cd20	Vimentin	comments
#1 BB27	positive (subset)	subset	-	positive	-	diffuse	subset	attenuated/lost in subsets	-	small subset	-	negative	negative	negative	-	negative	-	-	-	retained	retained	-	-	-	-	-	-	-	-	negative	-	-	-
#2 AI01	positive	rare cells weakly positive	-	-	-	subset	subset	attenuated/lost in subsets	-	-	-	-	-	-	-	-	negative	negative	negative	retained	retained	retained	-	-	-	-	-	-	-	-	-	-	-	some stains performed on previous biopsy
#3 DQ95	positive (diffuse)	negative	positive (diffuse)	extensive	patchy cytoplasmic	diffuse	negative	retained	around 20%	negative	subset	-	negative	negative	0.9	negative	negative	-	negative	retained	retained	retained	-	-	no nuclear	negative	-	-	-	-	negative	negative	-
#4 EV64	positive	negative	-	-	-	rare positive cells	negative	attenuated/lost in subsets	-	-	-	negative	-	-	-	-	-	-	negative	retained	retained	-	-	-	-	-	-	-	-	-	-	-	-
#5 Lebrun et al.	positive (diffuse)	-	positive (diffuse)	-	negative	negative	negative	lost	>10%	-	-	-	-	negative	0.5	negative	-	-	-	retained	retained	retained	negative	negative	-	negative	negative	negative	negative	-	-	-	-
#9 Tauziède-Espariat et al.	positive (diffuse)	-	-	-	-	diffuse	negative	-	-	focal	-	-	-	-	0.9	-	-	-	-	-	-	-	-	-	-	-	-	-	-	-	-	-	-
